# Supplementary material for: Multimodal and multifunctional signaling? – Web reduction courtship behavior in a North American population of the false black widow spider
Source: PLoS One. 2020 Feb 26;15(2):e0228988. doi: 10.1371/journal.pone.0228988 (PMC7043733; doi:10.1371/journal.pone.0228988)
Supplement: S1 Table — In experiment 5, male and female pairs were matched in size and condition (see S2 Fig). The table displays the mean, standard deviation, and maximum percentage difference in weight and size between paired spiders. (CSV) [file pone.0228988.s003.csv]

	name	mean	st.dev	max
1	m_wgt	0.082	0.077	0.319
2	f_wgt	0.080	0.070	0.244
3	m_tib_length	0.082	0.121	0.445
4	f_tib_length	0.041	0.041	0.178
